# Supplementary material for: A Bionic Testbed for Cardiac Ablation Tools
Source: Int J Mol Sci. 2022 Nov 21;23(22):14444. doi: 10.3390/ijms232214444 (PMC9692733; doi:10.3390/ijms232214444)
Supplement: Supplementary file 1 [file ijms-23-14444-s001.zip]

Archive with 4 entries (4 files):
- ijms-1922260-supplementary.pdf
- Video S1.mp4
- Video S2.avi
- Video S3.mp4
